# Supplementary material for: Prediction of Short and Long Survival after Surgery for Breast Cancer Brain Metastases
Source: Cancers (Basel). 2022 Mar 10;14(6):1437. doi: 10.3390/cancers14061437 (PMC8946189; doi:10.3390/cancers14061437)
Supplement: Supplementary file 1 [file cancers-14-01437-s001.zip]

Archive with 1 entries (1 files):
- cancers-1602012-supplementary.pdf
